# Supplementary material for: Classification of the glioma grading using radiomics analysis
Source: PeerJ. 2018 Nov 22;6:e5982. doi: 10.7717/peerj.5982 (PMC6252243; doi:10.7717/peerj.5982)
Supplement: Supplemental Information 2 [file peerj-06-5982-s003.zip]

Archive with 6 entries (6 files):
- Code_main.m
- rad_ISZ.m
- rad_ISZ_build_ISZM_6.m
- rad_ISZ_DFS4ISZM_BUILD.m
- rad_ISZ_intensity_zone_variability.m
- rad_ISZ_size_zone_variability.m
