# Supplementary material for: Classification of the glioma grading using radiomics analysis
Source: PeerJ. 2018 Nov 22;6:e5982. doi: 10.7717/peerj.5982 (PMC6252243; doi:10.7717/peerj.5982)
Supplement: Supplemental Information 2 [file peerj-06-5982-s003.zip › rad_ISZ.m]

function isz_features = rad_ISZ(image_nii,roi_nii,NUM_BIN_ISZ)
% Function : rad_ISZ
%            Calculate ISZM based features
% Input : image_nii,roi_nii,NUM_BIN_ISZ
% Output : 2 features
%          [size_zone_variability_ISZ, intensity_zone_variability_ISZ]


ISZM = rad_ISZ_build_ISZM_6(image_nii,roi_nii,NUM_BIN_ISZ);

% Size zone variability
size_zone_variability_ISZ = rad_ISZ_size_zone_variability(ISZM);

% Intensity zone variability
intensity_zone_variability_ISZ = rad_ISZ_intensity_zone_variability(ISZM);

isz_features = [size_zone_variability_ISZ, intensity_zone_variability_ISZ];

end
