# Supplementary material for: Classification of the glioma grading using radiomics analysis
Source: PeerJ. 2018 Nov 22;6:e5982. doi: 10.7717/peerj.5982 (PMC6252243; doi:10.7717/peerj.5982)
Supplement: Supplemental Information 2 [file peerj-06-5982-s003.zip › rad_ISZ_size_zone_variability.m]

function size_zone_variability_ISZ = rad_ISZ_size_zone_variability(ISZM)

size_zone_variability_ISZ  = 0;

i = 1;
while i <= size(ISZM,1)
    size_zone_variability_ISZ = size_zone_variability_ISZ + sum(ISZM(i,:))^2;
    i = i + 1;
end

size_zone_variability_ISZ = size_zone_variability_ISZ/sum(ISZM(:));

end
